# Supplementary material for: Amongst Women Stratified to Receive Endocrine Therapy on the Basis of Their Tumor Estrogen and Progesterone Receptor Levels, Those with Higher Tumor Progesterone Receptor Levels Had a Better Outcome Than Those with Lower Levels of Tumor Progesterone Receptor
Source: Cancers (Basel). 2021 Feb 21;13(4):905. doi: 10.3390/cancers13040905 (PMC7926358; doi:10.3390/cancers13040905)
Supplement: Supplementary file 1 [file cancers-13-00905-s001.zip]

Archive with 3 entries (2 files):
- cancers-1053297-supplementary/
- cancers-1053297-supplementary/Supplementary Figure S1.pdf
- cancers-1053297-supplementary/Supplementary Figure S2.pdf
